# Supplementary material for: Comparison of torch with electric arc casting in the lost wax technique for the cast dental stud protocol
Source: PLoS One. 2025 Apr 29;20(4):e0321724. doi: 10.1371/journal.pone.0321724 (PMC12040153; doi:10.1371/journal.pone.0321724)
Supplement: S1 File — Cost structure fundition 22mar25. (XLSX) [file pone.0321724.s001.xlsx]

## Sheet: tabmincost
Table 2. Cost analysis of casting techniques.
Casting technique	Fixed cost (per unit)			Variable cost (per unit)			Total cost (per unit)	Cost difference
	Human resources	Depreciation (furniture, equipment, instruments e infrastructure)		Materials or supplies	Services
Torch casting	0.752165	0.0154217		0.459459	0.237496		1.46454	-
Electric arc casting	0.752165	0.0142359		0.00541126	1.4093		2.18112	0.716575

## Sheet: COST_TORCH
Table Supplementary 1. Structure of costs of torch casting.
Structure of costs	USD
1. Fixed cost	0.817857
1.1. Human resource	0.752165
Dental technician	0.752165
1.2. Depreciation (furniture, equipment, instruments e infraestructure)	0.0154384
1.2.1. Furniture	0.00155323
Work table	0.00125261
Fixed metal chair	0.000300625
1.2.2. Equipment	0.00683923
Blowtorch	0.00563672
Valves	0.0012025
1.2.3. Instruments	0.00704591
Leather gloves	0.000939454
Leather protective apron	0.00112734
Protective mask	0.00225469
Foundry pliers	0.00112734
Ceramic crucibles	0.000845509
Tongs	0.000751563
1.3. Infrastructure	0.0487013
Dental Laboratory	0.0487013
2. Variable cost	0.697709
2.1. Materials or supplies	0.459957
Oxygen cylinder	0.351732
Gas cylinder (LPG)	0.108225
2.2. Services	0.237753
Electricity	0.0836823
General services	0.15407
3. Direct cost (human resource + depreciation + infraestructure + materials or supplies)	1.27781
4. Indirect cost (services)	0.237753
5. Total cost (fixed cost + variable cost)	1.51557
Note. Exchange rate as of January 15, 2024: ($1=S/3.7)

## Sheet: COST_E CAST
Table Supplementary 2. Structure of costs of electric arc casting.
Structure of costs	USD
1. Fixed cost	0.816655
1.1. Human resource	0.752165
Dental technician	0.752165
1.2. Depreciation (furniture, equipment, instruments e infraestructure)	0.0142359
1.2.1. Furniture	0.00155323
Work table	0.00125261
Fixed metal chair	0.000300625
1.2.2. Equipment	0.00563672
Inverter welder	0.00563672
1.2.3. Instruments	0.00704591
Leather gloves	0.000939454
Leather protective apron	0.00112734
Protective mask	0.00225469
Foundry pliers	0.00112734
Ceramic crucibles	0.000845509
Tongs	0.000751563
1.3. Infrastructure	0.0487013
Dental Laboratory	0.0487013
2. Variable cost	1.41472
2.1. Materials or supplies	0.00541126
Zinc electrodes	0.00541126
2.2. Services	1.4093
Electricity	1.25523
General services	0.15407
3. Direct cost (human resource + depreciation + infraestructure + materials or supplies)	0.822066
4. Indirect cost (services)	1.4093
5. Total cost (fixed cost + variable cost)	2.23137
Note. Exchange rate as of January 15, 2024: ($1=S/3.7)
